# Supplementary material for: Two Major Autoantibody Clusters in Systemic Lupus Erythematosus
Source: PLoS One. 2012 Feb 21;7(2):e32001. doi: 10.1371/journal.pone.0032001 (PMC3283706; doi:10.1371/journal.pone.0032001)
Supplement: Table S1 — Forward and reverse primers used for cloning of antigens used in this study. (XLS) [file pone.0032001.s002.xls]

## Sheet: Sheet1
	SUPPLEMENTAL TABLE I
Ro60-1	gagggatccgtcattcatctaatagaa
Ro60-2	gagctcgagttaaatcatatctaatgtg
La-1	gagggatccgctgaaaatggtgataatg
La-2	gagctcgagctactggtctccagcacc
Ro52-1	gagagatctgcttcagcagcacgcttg
Ro52-2	gagctcgagtcatggcacatggcacacact
SmD3-1	gagggatcctctattggtgtgccgatta
SmD3-2	gagctcgagtcatcttcgcttttgaaag
RNPA-1	GAGGGATCCATGGCAGTTCCCGAGACCCGC
RNPA-2	GAGCTCGAGCTTCTTGGCAAAGGAGAT
RNP70-1	gagggatccatgacccagttcctgccg
RNP70-2	gaggtcgacctccggcgcagcctccat
H2B-1	gagggatccatgcctgagccagccaag
H2B-2	gagctcgagcttggagctggtgtactt
IFNa-1	gagggatcctgtgatctccctgagacc
IFNa-2	gagctcgagttattccttcctccttaatc
IFNl-1	gagggatccggccctgtccccacttcc
IFNl-2	gagctcgagtcaggtggactcagggtg
IFNw-1	gagggatcctgtgatctgcctcagaac
IFNw-2	gagctcgagtcaagatgagcccaggtc
IFNg-1	gagggatcccaggacccatatgtaaaa
IFNg-2	gagctcgagttactgggatgctcttcg
GAD65-1	gagggatccatggcatctccgggctct
GAD65-2	gagctcgagttataaatcttgtccaagg
AQP4-1	gagagatctagtgacagacccacagca
AQP4-2	gagctcgagtcatactgaagacaatac
TH-1	gagggatcccccacccccgacgccacc
TH-2	gaggtcgacctagccaatggcactcag
GFAP-1	gagggatccgagaggagacgcatcacc
GFAP-2	gagctcgagtcacatcacatccttgtg
GMCSF-1	gagggatccagcatctctgcacccgcc
GMCSF-2	gagctcgagtcactcctggactggctc
